# Supplementary material for: Molecular landscape of prostate cancers with clival metastases
Source: Oncologist. 2026 Mar 4;31(4):oyag074. doi: 10.1093/oncolo/oyag074 (PMC12995431; doi:10.1093/oncolo/oyag074)
Supplement: oyag074_Supplementary_Data [file oyag074_supplementary_data.zip]

Archive with 2 entries (2 files):
- SupplementaryTable1-8.pdf
- SupplementaryFigures-20260210.pdf
